# Supplementary material for: Interconnectedness between periodontitis stage, oral hygiene habits, adherence to the Mediterranean diet and nutritional status in Dalmatian kidney transplant recipients: a cross-sectional study
Source: Sci Rep. 2022 Jul 8;12:11614. doi: 10.1038/s41598-022-15589-6 (PMC9270487; doi:10.1038/s41598-022-15589-6)
Supplement: Supplementary file 1 — Supplementary Information. [file 41598_2022_15589_MOESM1_ESM.xlsx]

## Sheet: Description
	Supplementary Materials:
	Table S1: Associations between dental, MeDi and body composition parameters based on descriptive statistics:
		(A) Categories based on adherence to MeDi and its components;
		(B) Categories based on categorical dental parameters.
	Table S2: Associations between dental, MeDi and body composition parameters based on Spearman’s rank correlation.

## Sheet: Table S1A
Dental variables	BMI				MDSS adherence			Fruits adherence			Vegetables adherence			Cereals adherence			Potato adherence			Olive oil adherence			Nuts adherence			Dairy adherence			Beans adherence			Eggs adherence			Fish adherence			White meat adherence			Red meat adherence			Sweets adherence			Alcohol adherence
	< 25.0 (N=28)	25.0 - 29.9 (N=40)	≥ 30.0 (N=18)	P	No (N=64)	Yes (N=25)	P	No (N=40)	Yes (N=49)	P	No (N=49)	Yes (N=40)	P	No (N=46)	Yes (N=43)	P	No (N=18)	Yes (N=71)	P	No (N=57)	Yes (N=32)	P	No (N=75)	Yes (N=14)	P	No (N=47)	Yes (N=42)	P	No (N=56)	Yes (N=33)	P	No (N=57)	Yes (N=32)	P	No (N=53)	Yes (N=36)	P	No (N=48)	Yes (N=41)	P	No (N=41)	Yes (N=48)	P	No (N=25)	Yes (N=64)	P	No (N=69)	Yes (N=20)	P
Dental visit (less than once a year)	13 (46.43)	12 (30)	11 (61.11)	0.129865	16 (25)	8 (32)	0.132475	10 (25)	14 (28.57)	0.220354	16 (32.65)	8 (20)	0.281212	13 (28.26)	11 (25.58)	0.503179	3 (16.67)	21 (29.58)	0.391558	17 (29.82)	7 (21.88)	0.71748	23 (30.67)	1 (7.14)	0.135929	10 (21.28)	14 (33.33)	0.427098	15 (26.79)	9 (27.27)	0.0854696	15 (26.32)	9 (28.12)	0.792804	11 (20.75)	13 (36.11)	0.258214	15 (31.25)	9 (21.95)	0.609557	13 (31.71)	11 (22.92)	0.490247	6 (24)	18 (28.12)	0.346893	20 (28.99)	4 (20)	0.168476
Dental visit (once a year)	6 (21.43)	11 (27.5)	5 (27.78)	0.129865	18 (28.12)	11 (44)	0.132475	10 (25)	19 (38.78)	0.220354	13 (26.53)	16 (40)	0.281212	17 (36.96)	12 (27.91)	0.503179	8 (44.44)	21 (29.58)	0.391558	18 (31.58)	11 (34.38)	0.71748	22 (29.33)	7 (50)	0.135929	16 (34.04)	13 (30.95)	0.427098	14 (25)	15 (45.45)	0.0854696	20 (35.09)	9 (28.12)	0.792804	18 (33.96)	11 (30.56)	0.258214	15 (31.25)	14 (34.15)	0.609557	11 (26.83)	18 (37.5)	0.490247	11 (44)	18 (28.12)	0.346893	19 (27.54)	10 (50)	0.168476
Dental visit (more than once a year)	9 (32.14)	17 (42.5)	2 (11.11)	0.129865	30 (46.88)	6 (24)	0.132475	20 (50)	16 (32.65)	0.220354	20 (40.82)	16 (40)	0.281212	16 (34.78)	20 (46.51)	0.503179	7 (38.89)	29 (40.85)	0.391558	22 (38.6)	14 (43.75)	0.71748	30 (40)	6 (42.86)	0.135929	21 (44.68)	15 (35.71)	0.427098	27 (48.21)	9 (27.27)	0.0854696	22 (38.6)	14 (43.75)	0.792804	24 (45.28)	12 (33.33)	0.258214	18 (37.5)	18 (43.9)	0.609557	17 (41.46)	19 (39.58)	0.490247	8 (32)	28 (43.75)	0.346893	30 (43.48)	6 (30)	0.168476
Parodontologist visit (no)	27 (96.43)	37 (92.5)	17 (94.44)	0.791761	60 (93.75)	24 (96)	1	37 (92.5)	47 (95.92)	0.815023	46 (93.88)	38 (95)	1	43 (93.48)	41 (95.35)	1	17 (94.44)	67 (94.37)	1	55 (96.49)	29 (90.62)	0.50053	70 (93.33)	14 (100)	0.717161	44 (93.62)	40 (95.24)	1	52 (92.86)	32 (96.97)	0.735883	52 (91.23)	32 (100)	0.213163	49 (92.45)	35 (97.22)	0.624104	44 (91.67)	40 (97.56)	0.458129	38 (92.68)	46 (95.83)	0.855903	23 (92)	61 (95.31)	0.922075	67 (97.1)	17 (85)	0.129019
Parodontologist visit (yes)	1 (3.57)	3 (7.5)	1 (5.56)	0.791761	4 (6.25)	1 (4)	1	3 (7.5)	2 (4.08)	0.815023	3 (6.12)	2 (5)	1	3 (6.52)	2 (4.65)	1	1 (5.56)	4 (5.63)	1	2 (3.51)	3 (9.38)	0.50053	5 (6.67)	NA	0.717161	3 (6.38)	2 (4.76)	1	4 (7.14)	1 (3.03)	0.735883	5 (8.77)	NA	0.213163	4 (7.55)	1 (2.78)	0.624104	4 (8.33)	1 (2.44)	0.458129	3 (7.32)	2 (4.17)	0.855903	2 (8)	3 (4.69)	0.922075	2 (2.9)	3 (15)	0.129019
Daily teeth brushing (less than once a day)	8 (28.57)	10 (25)	7 (38.89)	0.450626	21 (32.81)	5 (20)	0.432015	12 (30)	14 (28.57)	0.969949	20 (40.82)	6 (15)	0.024882	10 (21.74)	16 (37.21)	0.267605	4 (22.22)	22 (30.99)	0.678974	18 (31.58)	8 (25)	0.794543	24 (32)	2 (14.29)	0.320587	15 (31.91)	11 (26.19)	0.784264	21 (37.5)	5 (15.15)	0.0749553	16 (28.07)	10 (31.25)	0.710819	15 (28.3)	11 (30.56)	0.797987	17 (35.42)	9 (21.95)	0.354551	14 (34.15)	12 (25)	0.619025	8 (32)	18 (28.12)	0.377806	18 (26.09)	8 (40)	0.152771
Daily teeth brushing (once a day)	17 (60.71)	20 (50)	9 (50)	0.450626	32 (50)	16 (64)	0.432015	21 (52.5)	27 (55.1)	0.969949	23 (46.94)	25 (62.5)	0.024882	27 (58.7)	21 (48.84)	0.267605	10 (55.56)	38 (53.52)	0.678974	30 (52.63)	18 (56.25)	0.794543	38 (50.67)	10 (71.43)	0.320587	25 (53.19)	23 (54.76)	0.784264	26 (46.43)	22 (66.67)	0.0749553	30 (52.63)	18 (56.25)	0.710819	30 (56.6)	18 (50)	0.797987	23 (47.92)	25 (60.98)	0.354551	21 (51.22)	27 (56.25)	0.619025	15 (60)	33 (51.56)	0.377806	41 (59.42)	7 (35)	0.152771
Daily teeth brushing (more than once a day)	3 (10.71)	10 (25)	2 (11.11)	0.450626	11 (17.19)	4 (16)	0.432015	7 (17.5)	8 (16.33)	0.969949	6 (12.24)	9 (22.5)	0.024882	9 (19.57)	6 (13.95)	0.267605	4 (22.22)	11 (15.49)	0.678974	9 (15.79)	6 (18.75)	0.794543	13 (17.33)	2 (14.29)	0.320587	7 (14.89)	8 (19.05)	0.784264	9 (16.07)	6 (18.18)	0.0749553	11 (19.3)	4 (12.5)	0.710819	8 (15.09)	7 (19.44)	0.797987	8 (16.67)	7 (17.07)	0.354551	6 (14.63)	9 (18.75)	0.619025	2 (8)	13 (20.31)	0.377806	10 (14.49)	5 (25)	0.152771
Toothbrush and toothpaste (no)	1 (3.57)	4 (10)	NA	0.266035	5 (7.81)	NA	0.35423	3 (7.5)	2 (4.08)	0.815023	5 (10.2)	NA	0.105908	4 (8.7)	1 (2.33)	0.398917	NA	5 (7.04)	NA	5 (8.77)	NA	0.213163	5 (6.67)	NA	0.717161	1 (2.13)	4 (9.52)	0.292969	5 (8.93)	NA	0.19693	5 (8.77)	NA	0.213163	3 (5.66)	2 (5.56)	1	2 (4.17)	3 (7.32)	0.855903	5 (12.2)	NA	0.0424952	NA	5 (7.81)	NA	4 (5.8)	1 (5)	1
Toothbrush and toothpaste (yes)	27 (96.43)	36 (90)	18 (100)	0.266035	59 (92.19)	25 (100)	0.35423	37 (92.5)	47 (95.92)	0.815023	44 (89.8)	40 (100)	0.105908	42 (91.3)	42 (97.67)	0.398917	18 (100)	66 (92.96)	0.557949	52 (91.23)	32 (100)	0.213163	70 (93.33)	14 (100)	0.717161	46 (97.87)	38 (90.48)	0.292969	51 (91.07)	33 (100)	0.19693	52 (91.23)	32 (100)	0.213163	50 (94.34)	34 (94.44)	1	46 (95.83)	38 (92.68)	0.855903	36 (87.8)	48 (100)	0.0424952	25 (100)	59 (92.19)	0.35423	65 (94.2)	19 (95)	1
Dental floss (no)	22 (91.67)	33 (89.19)	17 (94.44)	0.80816	53 (92.98)	22 (88)	0.75346	31 (88.57)	44 (93.62)	0.682353	42 (93.33)	33 (89.19)	0.786243	38 (92.68)	37 (90.24)	1	14 (87.5)	61 (92.42)	0.893577	47 (94)	28 (87.5)	0.533643	64 (92.75)	11 (84.62)	0.672834	39 (88.64)	36 (94.74)	0.555476	49 (96.08)	26 (83.87)	0.130841	50 (94.34)	25 (86.21)	0.397119	45 (95.74)	30 (85.71)	0.226941	42 (93.33)	33 (89.19)	0.786243	34 (91.89)	41 (91.11)	1	21 (91.3)	54 (91.53)	1	57 (90.48)	18 (94.74)	0.909055
Dental floss (yes)	2 (8.33)	4 (10.81)	1 (5.56)	0.80816	4 (7.02)	3 (12)	0.75346	4 (11.43)	3 (6.38)	0.682353	3 (6.67)	4 (10.81)	0.786243	3 (7.32)	4 (9.76)	1	2 (12.5)	5 (7.58)	0.893577	3 (6)	4 (12.5)	0.533643	5 (7.25)	2 (15.38)	0.672834	5 (11.36)	2 (5.26)	0.555476	2 (3.92)	5 (16.13)	0.130841	3 (5.66)	4 (13.79)	0.397119	2 (4.26)	5 (14.29)	0.226941	3 (6.67)	4 (10.81)	0.786243	3 (8.11)	4 (8.89)	1	2 (8.7)	5 (8.47)	1	6 (9.52)	1 (5.26)	0.909055
Interdental brushes (no)	22 (91.67)	37 (100)	18 (100)	0.0952557	56 (98.25)	24 (96)	1	34 (97.14)	46 (97.87)	1	44 (97.78)	36 (97.3)	1	40 (97.56)	40 (97.56)	1	16 (100)	64 (96.97)	1	48 (96)	32 (100)	0.680605	67 (97.1)	13 (100)	1	44 (100)	36 (94.74)	0.410587	50 (98.04)	30 (96.77)	1	51 (96.23)	29 (100)	0.756237	46 (97.87)	34 (97.14)	1	43 (95.56)	37 (100)	0.562611	37 (100)	43 (95.56)	0.562611	22 (95.65)	58 (98.31)	1	61 (96.83)	19 (100)	1
Interdental brushes (yes)	2 (8.33)	NA	NA	0.0952557	1 (1.75)	1 (4)	1	1 (2.86)	1 (2.13)	1	1 (2.22)	1 (2.7)	1	1 (2.44)	1 (2.44)	1	NA	2 (3.03)	NA	2 (4)	NA	0.680605	2 (2.9)	NA	1	NA	2 (5.26)	NA	1 (1.96)	1 (3.23)	1	2 (3.77)	NA	0.756237	1 (2.13)	1 (2.86)	1	2 (4.44)	NA	0.562611	NA	2 (4.44)	NA	1 (4.35)	1 (1.69)	1	2 (3.17)	NA	1
Toothpicks (no)	18 (75)	33 (89.19)	14 (77.78)	0.311312	46 (80.7)	21 (84)	0.963787	29 (82.86)	38 (80.85)	1	36 (80)	31 (83.78)	0.877604	31 (75.61)	36 (87.8)	0.253216	14 (87.5)	53 (80.3)	0.758347	40 (80)	27 (84.38)	0.835939	57 (82.61)	10 (76.92)	0.924018	36 (81.82)	31 (81.58)	1	41 (80.39)	26 (83.87)	0.919889	47 (88.68)	20 (68.97)	0.0562721	37 (78.72)	30 (85.71)	0.602254	36 (80)	31 (83.78)	0.877604	30 (81.08)	37 (82.22)	1	19 (82.61)	48 (81.36)	1	52 (82.54)	15 (78.95)	0.986826
Toothpicks (yes)	6 (25)	4 (10.81)	4 (22.22)	0.311312	11 (19.3)	4 (16)	0.963787	6 (17.14)	9 (19.15)	1	9 (20)	6 (16.22)	0.877604	10 (24.39)	5 (12.2)	0.253216	2 (12.5)	13 (19.7)	0.758347	10 (20)	5 (15.62)	0.835939	12 (17.39)	3 (23.08)	0.924018	8 (18.18)	7 (18.42)	1	10 (19.61)	5 (16.13)	0.919889	6 (11.32)	9 (31.03)	0.0562721	10 (21.28)	5 (14.29)	0.602254	9 (20)	6 (16.22)	0.877604	7 (18.92)	8 (17.78)	1	4 (17.39)	11 (18.64)	1	11 (17.46)	4 (21.05)	0.986826
Mouth wash (no)	25 (89.29)	34 (85)	15 (83.33)	0.822202	58 (90.62)	19 (76)	0.141478	34 (85)	43 (87.76)	0.946903	44 (89.8)	33 (82.5)	0.489876	42 (91.3)	35 (81.4)	0.290419	18 (100)	59 (83.1)	0.136521	50 (87.72)	27 (84.38)	0.90456	66 (88)	11 (78.57)	0.601678	44 (93.62)	33 (78.57)	0.0777674	50 (89.29)	27 (81.82)	0.49966	49 (85.96)	28 (87.5)	1	42 (79.25)	35 (97.22)	0.0339327	42 (87.5)	35 (85.37)	1	34 (82.93)	43 (89.58)	0.54508	21 (84)	56 (87.5)	0.928901	59 (85.51)	18 (90)	0.883761
Mouth wash (yes)	3 (10.71)	6 (15)	3 (16.67)	0.822202	6 (9.38)	6 (24)	0.141478	6 (15)	6 (12.24)	0.946903	5 (10.2)	7 (17.5)	0.489876	4 (8.7)	8 (18.6)	0.290419	NA	12 (16.9)	NA	7 (12.28)	5 (15.62)	0.90456	9 (12)	3 (21.43)	0.601678	3 (6.38)	9 (21.43)	0.0777674	6 (10.71)	6 (18.18)	0.49966	8 (14.04)	4 (12.5)	1	11 (20.75)	1 (2.78)	0.0339327	6 (12.5)	6 (14.63)	1	7 (17.07)	5 (10.42)	0.54508	4 (16)	8 (12.5)	0.928901	10 (14.49)	2 (10)	0.883761
Bleeding while brushing (no)	16 (69.57)	19 (52.78)	9 (52.94)	0.397945	34 (61.82)	13 (54.17)	0.698052	21 (63.64)	26 (56.52)	0.68699	29 (65.91)	18 (51.43)	0.283864	22 (56.41)	25 (62.5)	0.747416	9 (56.25)	38 (60.32)	0.991361	28 (58.33)	19 (61.29)	0.97867	41 (61.19)	6 (50)	0.683141	24 (55.81)	23 (63.89)	0.618451	29 (59.18)	18 (60)	1	28 (56)	19 (65.52)	0.553284	26 (57.78)	21 (61.76)	0.899752	28 (65.12)	19 (52.78)	0.377504	23 (65.71)	24 (54.55)	0.439032	14 (60.87)	33 (58.93)	1	35 (58.33)	12 (63.16)	0.916207
Bleeding while brushing (yes)	7 (30.43)	17 (47.22)	8 (47.06)	0.397945	21 (38.18)	11 (45.83)	0.698052	12 (36.36)	20 (43.48)	0.68699	15 (34.09)	17 (48.57)	0.283864	17 (43.59)	15 (37.5)	0.747416	7 (43.75)	25 (39.68)	0.991361	20 (41.67)	12 (38.71)	0.97867	26 (38.81)	6 (50)	0.683141	19 (44.19)	13 (36.11)	0.618451	20 (40.82)	12 (40)	1	22 (44)	10 (34.48)	0.553284	19 (42.22)	13 (38.24)	0.899752	15 (34.88)	17 (47.22)	0.377504	12 (34.29)	20 (45.45)	0.439032	9 (39.13)	23 (41.07)	1	25 (41.67)	7 (36.84)	0.916207
Bad breath (no)	18 (64.29)	29 (72.5)	10 (55.56)	0.434194	42 (65.62)	17 (68)	1	26 (65)	33 (67.35)	0.993938	32 (65.31)	27 (67.5)	1	26 (56.52)	33 (76.74)	0.073069	12 (66.67)	47 (66.2)	1	37 (64.91)	22 (68.75)	0.893492	50 (66.67)	9 (64.29)	1	31 (65.96)	28 (66.67)	1	35 (62.5)	24 (72.73)	0.451002	39 (68.42)	20 (62.5)	0.73883	33 (62.26)	26 (72.22)	0.455103	31 (64.58)	28 (68.29)	0.885454	27 (65.85)	32 (66.67)	1	16 (64)	43 (67.19)	0.970933	44 (63.77)	15 (75)	0.504767
Bad breath (yes)	10 (35.71)	11 (27.5)	8 (44.44)	0.434194	22 (34.38)	8 (32)	1	14 (35)	16 (32.65)	0.993938	17 (34.69)	13 (32.5)	1	20 (43.48)	10 (23.26)	0.073069	6 (33.33)	24 (33.8)	1	20 (35.09)	10 (31.25)	0.893492	25 (33.33)	5 (35.71)	1	16 (34.04)	14 (33.33)	1	21 (37.5)	9 (27.27)	0.451002	18 (31.58)	12 (37.5)	0.73883	20 (37.74)	10 (27.78)	0.455103	17 (35.42)	13 (31.71)	0.885454	14 (34.15)	16 (33.33)	1	9 (36)	21 (32.81)	0.970933	25 (36.23)	5 (25)	0.504767
Loose tooth (no)	18 (78.26)	24 (66.67)	14 (82.35)	0.402211	42 (76.36)	17 (70.83)	0.811433	25 (75.76)	34 (73.91)	1	35 (79.55)	24 (68.57)	0.393188	26 (66.67)	33 (82.5)	0.174039	12 (75)	47 (74.6)	1	34 (70.83)	25 (80.65)	0.475001	51 (76.12)	8 (66.67)	0.73908	35 (81.4)	24 (66.67)	0.215106	39 (79.59)	20 (66.67)	0.309789	34 (68)	25 (86.21)	0.127141	36 (80)	23 (67.65)	0.322695	30 (69.77)	29 (80.56)	0.401756	24 (68.57)	35 (79.55)	0.393188	18 (78.26)	41 (73.21)	0.854134	44 (73.33)	15 (78.95)	0.851071
Loose tooth (yes)	5 (21.74)	12 (33.33)	3 (17.65)	0.402211	13 (23.64)	7 (29.17)	0.811433	8 (24.24)	12 (26.09)	1	9 (20.45)	11 (31.43)	0.393188	13 (33.33)	7 (17.5)	0.174039	4 (25)	16 (25.4)	1	14 (29.17)	6 (19.35)	0.475001	16 (23.88)	4 (33.33)	0.73908	8 (18.6)	12 (33.33)	0.215106	10 (20.41)	10 (33.33)	0.309789	16 (32)	4 (13.79)	0.127141	9 (20)	11 (32.35)	0.322695	13 (30.23)	7 (19.44)	0.401756	11 (31.43)	9 (20.45)	0.393188	5 (21.74)	15 (26.79)	0.854134	16 (26.67)	4 (21.05)	0.851071
Dental plaque removal (less than once a year)	16 (66.67)	22 (59.46)	15 (88.24)	0.118964	43 (75.44)	12 (50)	0.0187868	23 (67.65)	32 (68.09)	0.998539	34 (75.56)	21 (58.33)	0.177843	26 (63.41)	29 (72.5)	0.681149	11 (68.75)	44 (67.69)	0.765738	37 (74)	18 (58.06)	0.129292	48 (70.59)	7 (53.85)	0.123369	34 (77.27)	21 (56.76)	0.0732175	39 (76.47)	16 (53.33)	0.0122094	36 (69.23)	19 (65.52)	0.455606	30 (65.22)	25 (71.43)	0.807654	26 (59.09)	29 (78.38)	0.0469898	25 (67.57)	30 (68.18)	0.549665	12 (52.17)	43 (74.14)	0.103613	44 (70.97)	11 (57.89)	0.558183
Dental plaque removal (once a year)	4 (16.67)	12 (32.43)	2 (11.76)	0.118964	12 (21.05)	7 (29.17)	0.0187868	8 (23.53)	11 (23.4)	0.998539	9 (20)	10 (27.78)	0.177843	11 (26.83)	8 (20)	0.681149	3 (18.75)	16 (24.62)	0.765738	11 (22)	8 (25.81)	0.129292	16 (23.53)	3 (23.08)	0.123369	6 (13.64)	13 (35.14)	0.0732175	11 (21.57)	8 (26.67)	0.0122094	13 (25)	6 (20.69)	0.455606	12 (26.09)	7 (20)	0.807654	15 (34.09)	4 (10.81)	0.0469898	10 (27.03)	9 (20.45)	0.549665	9 (39.13)	10 (17.24)	0.103613	13 (20.97)	6 (31.58)	0.558183
Dental plaque removal (more than once a year)	4 (16.67)	3 (8.11)	NA	0.118964	2 (3.51)	5 (20.83)	0.0187868	3 (8.82)	4 (8.51)	0.998539	2 (4.44)	5 (13.89)	0.177843	4 (9.76)	3 (7.5)	0.681149	2 (12.5)	5 (7.69)	0.765738	2 (4)	5 (16.13)	0.129292	4 (5.88)	3 (23.08)	0.123369	4 (9.09)	3 (8.11)	0.0732175	1 (1.96)	6 (20)	0.0122094	3 (5.77)	4 (13.79)	0.455606	4 (8.7)	3 (8.57)	0.807654	3 (6.82)	4 (10.81)	0.0469898	2 (5.41)	5 (11.36)	0.549665	2 (8.7)	5 (8.62)	0.103613	5 (8.06)	2 (10.53)	0.558183
Loss of tooth (no)	17 (60.71)	20 (50)	10 (55.56)	0.680309	36 (56.25)	14 (56)	1	20 (50)	30 (61.22)	0.397057	27 (55.1)	23 (57.5)	0.990375	23 (50)	27 (62.79)	0.316563	11 (61.11)	39 (54.93)	0.836656	32 (56.14)	18 (56.25)	1	43 (57.33)	7 (50)	0.830335	29 (61.7)	21 (50)	0.36984	33 (58.93)	17 (51.52)	0.645736	28 (49.12)	22 (68.75)	0.116833	32 (60.38)	18 (50)	0.452802	29 (60.42)	21 (51.22)	0.510955	22 (53.66)	28 (58.33)	0.819064	17 (68)	33 (51.56)	0.243212	36 (52.17)	14 (70)	0.246533
Loss of tooth (yes)	11 (39.29)	20 (50)	8 (44.44)	0.680309	28 (43.75)	11 (44)	1	20 (50)	19 (38.78)	0.397057	22 (44.9)	17 (42.5)	0.990375	23 (50)	16 (37.21)	0.316563	7 (38.89)	32 (45.07)	0.836656	25 (43.86)	14 (43.75)	1	32 (42.67)	7 (50)	0.830335	18 (38.3)	21 (50)	0.36984	23 (41.07)	16 (48.48)	0.645736	29 (50.88)	10 (31.25)	0.116833	21 (39.62)	18 (50)	0.452802	19 (39.58)	20 (48.78)	0.510955	19 (46.34)	20 (41.67)	0.819064	8 (32)	31 (48.44)	0.243212	33 (47.83)	6 (30)	0.246533
N teeth, median (IQR)	11 (15.25)	12 (14.25)	15.5 (8.75)	0.672063	11.5 (15.25)	16 (14)	0.0830946	10.5 (16.25)	15 (12)	0.25418	11 (16)	15 (12.75)	0.500686	13 (14.5)	15 (15.5)	0.408455	13 (17.25)	14 (14.5)	0.790203	11 (15)	17.5 (14)	0.00823282	14 (14)	17 (13)	0.375516	15 (12.5)	10 (14.75)	0.154339	12 (13.5)	16 (15)	0.225286	14 (15)	13.5 (14.25)	0.911341	14 (15)	14.5 (15.25)	0.669305	11.5 (15.5)	15 (14)	0.885261	10 (17)	15 (10.25)	0.199759	11 (15)	14 (15.25)	0.728204	13 (15)	17 (14)	0.0641311
Dental plaque (%), median (IQR)	79 (42)	92 (37)	87 (37)	0.717199	91 (36.5)	85 (46.5)	0.320693	90 (32)	89 (40.75)	0.384617	92.5 (20)	79 (64.5)	0.0899368	93 (38.5)	90 (39.25)	0.55608	73.5 (43.5)	92 (34)	0.137915	92 (40.25)	90 (30)	0.647486	91 (36.5)	86.5 (38.75)	0.252143	90 (60.5)	93 (33)	0.245428	92 (37)	86.5 (39)	0.496747	87 (40.75)	100 (26)	0.123006	90 (40)	92 (35)	0.73521	93 (32)	88 (51.25)	0.211983	90 (36.5)	89 (40.25)	0.560385	90 (38)	90.5 (38)	0.56512	91.5 (36.25)	84 (51.5)	0.429792
Bleeding (%), median (IQR)	9 (21)	22 (40.25)	6 (15)	0.0663756	11 (25.5)	10.5 (38.75)	0.309714	21 (35)	8 (22.75)	0.0921786	12 (26.5)	10 (32.5)	0.381149	11 (29.5)	10.5 (26.5)	0.781884	14 (24.75)	11 (27.5)	0.955856	10.5 (25.25)	11 (40.5)	0.364863	11 (27)	6.5 (28.5)	0.830945	8 (24.5)	14 (37.5)	0.345682	8 (25)	14 (36.75)	0.235347	6.5 (20)	23 (36)	0.0108132	10 (31)	12 (24.75)	0.972123	10 (24.5)	12 (37.75)	0.401597	15 (28)	10 (28.25)	0.776691	10 (26.5)	11 (28)	0.836197	15 (32.75)	7 (12)	0.20738
Average pocket depth, median (IQR)	1.82 (0.63)	2.11 (0.95)	2.19 (0.99)	0.277749	1.97 (0.98)	2.1 (0.75)	0.411696	1.95 (0.84)	2.14 (0.81)	0.587944	1.93 (0.95)	2.13 (0.75)	0.778476	2.07 (0.96)	1.96 (0.8)	0.188805	1.85 (0.5)	2.08 (0.85)	0.299732	1.98 (0.97)	2.07 (0.78)	0.407438	2.01 (0.95)	1.86 (0.88)	0.234652	2.01 (0.9)	1.96 (0.8)	0.622549	1.96 (0.69)	2.21 (1.25)	0.371278	1.96 (0.84)	2.08 (0.77)	0.46704	1.99 (0.86)	2.02 (0.79)	0.758859	2.07 (0.86)	1.98 (0.8)	0.278839	1.96 (0.8)	2.04 (0.85)	0.71496	1.95 (0.51)	2.11 (1.04)	0.165479	2 (0.87)	1.85 (0.71)	0.876922
Average total CAL, median (IQR)	2.75 (1.23)	2.95 (1.35)	3.06 (1.52)	0.815506	2.85 (1.67)	2.81 (0.99)	0.543406	2.74 (1.26)	2.9 (1.42)	0.976207	2.82 (1.63)	2.87 (1.17)	0.972442	2.92 (0.95)	2.62 (1.59)	0.527044	2.83 (1.02)	2.85 (1.6)	0.660524	2.82 (1.49)	2.87 (1.22)	0.931984	2.85 (1.41)	2.76 (0.93)	0.967312	2.97 (1.45)	2.62 (1.34)	0.779041	2.79 (1.53)	2.9 (1.1)	0.96374	2.86 (1.47)	2.75 (1.13)	0.783595	2.74 (1.53)	2.95 (1.07)	0.7551	2.92 (1.1)	2.55 (1.52)	0.0670885	2.65 (2.16)	2.95 (1.24)	0.851244	2.75 (0.96)	2.97 (1.48)	0.466311	2.8 (1.38)	2.87 (1.06)	0.696509
Average interdental CAL, median (IQR)	2.77 (0.88)	2.96 (1.42)	3.08 (1.76)	0.750927	2.8 (1.73)	2.95 (0.77)	0.543414	2.77 (1.27)	2.95 (1.33)	0.901106	2.79 (1.75)	2.95 (0.99)	0.929218	2.95 (1.04)	2.74 (1.77)	0.429869	2.84 (0.86)	2.9 (1.5)	0.460472	2.79 (1.6)	2.98 (1.03)	0.856575	2.8 (1.44)	2.96 (0.53)	0.950986	2.99 (1.43)	2.74 (1.27)	0.693748	2.77 (1.44)	2.96 (1)	0.98791	2.84 (1.46)	2.95 (1.03)	0.658154	2.75 (1.75)	2.99 (1.02)	0.770202	2.99 (1.2)	2.62 (1.37)	0.0456732	2.75 (2.07)	2.96 (1.23)	0.786067	2.75 (0.69)	2.94 (1.62)	0.424505	2.84 (1.45)	2.94 (1.05)	0.774275
Periodontitis localization (localized)	9 (32.14)	11 (27.5)	5 (27.78)	0.909092	19 (29.69)	8 (32)	1	11 (27.5)	16 (32.65)	0.768556	15 (30.61)	12 (30)	1	11 (23.91)	16 (37.21)	0.257296	7 (38.89)	20 (28.17)	0.550765	20 (35.09)	7 (21.88)	0.288743	24 (32)	3 (21.43)	0.636071	14 (29.79)	13 (30.95)	1	18 (32.14)	9 (27.27)	0.807193	20 (35.09)	7 (21.88)	0.288743	18 (33.96)	9 (25)	0.504289	10 (20.83)	17 (41.46)	0.0602526	12 (29.27)	15 (31.25)	1	11 (44)	16 (25)	0.134687	20 (28.99)	7 (35)	0.811131
Periodontitis localization (generalized)	19 (67.86)	29 (72.5)	13 (72.22)	0.909092	45 (70.31)	17 (68)	1	29 (72.5)	33 (67.35)	0.768556	34 (69.39)	28 (70)	1	35 (76.09)	27 (62.79)	0.257296	11 (61.11)	51 (71.83)	0.550765	37 (64.91)	25 (78.12)	0.288743	51 (68)	11 (78.57)	0.636071	33 (70.21)	29 (69.05)	1	38 (67.86)	24 (72.73)	0.807193	37 (64.91)	25 (78.12)	0.288743	35 (66.04)	27 (75)	0.504289	38 (79.17)	24 (58.54)	0.0602526	29 (70.73)	33 (68.75)	1	14 (56)	48 (75)	0.134687	49 (71.01)	13 (65)	0.811131
OHRQoL, median (IQR)	11 (11.25)	7 (12.5)	5.5 (6)	0.174933	8.5 (12.5)	6 (5)	0.134979	8.5 (12.5)	7 (9)	0.487779	9 (13)	6 (8)	0.0743953	8 (11.25)	7 (9.5)	0.376746	10 (10.25)	6 (10)	0.131344	8 (14)	6.5 (5.5)	0.435871	7 (11)	6.5 (6.75)	0.647629	7 (10.5)	7.5 (8.75)	0.93113	7 (9.25)	8 (14)	0.387901	8 (10)	7 (9)	0.446024	7 (9)	8 (14.75)	0.552243	7.5 (14.25)	7 (7)	0.674189	9 (11)	5.5 (9)	0.0132455	9 (12)	6 (10)	0.0738883	8 (10)	5 (6.25)	0.187136
Periodontitis stage mild (stage I+II)	14 (50)	19 (47.5)	10 (55.56)	0.851197	33 (51.56)	13 (52)	1	18 (45)	28 (57.14)	0.353866	26 (53.06)	20 (50)	0.940799	20 (43.48)	26 (60.47)	0.164439	11 (61.11)	35 (49.3)	0.527435	29 (50.88)	17 (53.12)	1	39 (52)	7 (50)	1	28 (59.57)	18 (42.86)	0.172864	30 (53.57)	16 (48.48)	0.807037	27 (47.37)	19 (59.38)	0.386111	29 (54.72)	17 (47.22)	0.632414	25 (52.08)	21 (51.22)	1	19 (46.34)	27 (56.25)	0.471756	16 (64)	30 (46.88)	0.223589	34 (49.28)	12 (60)	0.554525
Periodontitis stage severe (stage III+IV)	14 (50)	21 (52.5)	8 (44.44)	0.851197	31 (48.44)	12 (48)	1	22 (55)	21 (42.86)	0.353866	23 (46.94)	20 (50)	0.940799	26 (56.52)	17 (39.53)	0.164439	7 (38.89)	36 (50.7)	0.527435	28 (49.12)	15 (46.88)	1	36 (48)	7 (50)	1	19 (40.43)	24 (57.14)	0.172864	26 (46.43)	17 (51.52)	0.807037	30 (52.63)	13 (40.62)	0.386111	24 (45.28)	19 (52.78)	0.632414	23 (47.92)	20 (48.78)	1	22 (53.66)	21 (43.75)	0.471756	9 (36)	34 (53.12)	0.223589	35 (50.72)	8 (40)	0.554525
Abbreviations: BMI – body mass index, MUAC – middle upper arm circumference, WHtR – waist-to-height ratio, ECW – extra cellular water, ICW – intra cellular water, MDSS – Mediterra-nean Diet Serving Score, CAL – clinical attachment loss; OHRQoL – Oral Health Related Quality of Life; Frequency of MeDi components consumption 1 to 7; 1 – two or more times a day, 7 – rarely or never.

## Sheet: Table S1B
Nutritional variables	Periodontitis stage			Periodontitis localization			Reason for loss of tooth			Dental visit				Dental plaque removal				Daily teeth brushing				Bleeding while brushing			Bad breath			Loose tooth
	Mild, stage I+II (N=46)	Severe, stage III+IV (N=43)	P	Localized (N=27)	Generalized (N=62)	P	Other reasons (N=50)	Due to periodontitis (N=39)	P	Less than once a year (N=24)	Once a year (N=29)	More than once a year (N=36)	P	Less than once a year (N=55)	Once a year (N=19)	More than once a year (N=7)	P	Less than once a day (N=26)	Once a day (N=48)	More than once a day (N=15)	P	No (N=47)	Yes (N=32)	P	No (N=59)	Yes (N=30)	P	No (N=59)	Yes (N=20)	P
BMI, mean (SD)	26.3 (5.05)	26.3 (4.75)	0.870305	26.3 (4.6)	26.3 (4.7)	0.977705	25.8 (4.35)	27.5 (4.6)	0.614031	26.15 (6)	27.5 (4.7)	26 (3.4)	0.432	27 (5.7)	27.25 (3.7)	24.5 (4.1)	0.16	27.4 (5.8)	25.85 (4.725)	27.7 (4.45)	0.991	26.15 (6.025)	27.5 (3.625)	0.422105	26.4 (3.9)	26.3 (5.6)	0.954559	26.6 (5.47)	27.6 (4.08)	0.876208
Weight, mean (SD)	80.7 (20.65)	76.5 (17.7)	0.0996449	80.1 (24.2)	80.3 (18.7)	0.85264	80.1 (19.55)	80.3 (19.05)	0.435585	77.65 (19.3)	80.65 (24.35)	80.2 (14.125)	0.695	79.8 (21.4)	80.55 (15.525)	81.2 (18.75)	0.971	83 (16.3)	77.05 (25.325)	78.3 (8.3)	0.736	79.5 (23.025)	81.7 (12.85)	0.986961	80.1 (19.9)	80.1 (23.4)	0.84636	80.5 (20.38)	80.45 (14.5)	0.935036
UpperArm, median (IQR)	30.25 (7)	29.5 (6.75)	0.489039	29.5 (8.25)	30 (6.5)	0.576012	30 (6.5)	30 (6.5)	0.639387	31 (7.25)	28 (5.75)	30 (6)	0.515436	30 (7)	29 (5)	31 (8.25)	0.622617	30 (5)	28 (8)	30.5 (4.5)	0.61288	31 (7)	30 (5.5)	0.416571	30 (6)	29.5 (8)	0.995668	30 (7)	29 (8)	0.847677
Waist, mean (SD)	101.85 (12.4)	99.29 (13.15)	0.382803	98.78 (12.83)	101.35 (12.77)	0.422226	101.38 (12.49)	99.63 (13.19)	0.551878	100.8 (14.53)	100.64 (9.21)	100.41 (14.27)	0.912598	101.25 (13.63)	100.24 (12.36)	100.67 (5.68)	0.820456	102.9 (8.92)	99.52 (15.07)	100.29 (10.02)	0.482898	100.85 (14.58)	101.23 (10.59)	0.902816	100.96 (11.7)	99.75 (15.07)	0.702026	100.14 (13.97)	103.5 (9.19)	0.345948
WHtR, mean (SD)	0.58 (0.07)	0.58 (0.07)	0.745388	0.57 (0.07)	0.59 (0.07)	0.376382	0.58 (0.07)	0.58 (0.07)	0.797556	0.59 (0.07)	0.57 (0.06)	0.59 (0.08)	0.94537	0.59 (0.07)	0.58 (0.06)	0.56 (0.07)	0.43625	0.6 (0.05)	0.57 (0.08)	0.59 (0.06)	0.57495	0.58 (0.08)	0.59 (0.06)	0.395417	0.58 (0.07)	0.58 (0.08)	0.83112	0.58 (0.08)	0.6 (0.05)	0.307206
Fat mass (kg), mean (SD)	19.76 (9.1)	19.69 (7.82)	0.969251	20.26 (8.75)	19.5 (8.35)	0.705916	19.3 (9.04)	20.22 (7.73)	0.619599	20.45 (8.74)	18.81 (6.53)	19.96 (9.59)	0.90594	20.35 (9.4)	20.14 (5.89)	16.07 (6.3)	0.304963	20.38 (7.98)	19.47 (9.31)	19.45 (6.44)	0.705489	19.01 (9.08)	21.23 (7.91)	0.275213	19.59 (8.01)	20 (9.37)	0.834262	19.99 (8.86)	19.74 (8.12)	0.913705
Fat mass (%), mean (SD)	23.12 (9.08)	25 (7.93)	0.31276	24.76 (8.18)	23.78 (8.7)	0.634816	23.08 (9.22)	25.24 (7.55)	0.244649	25.22 (8.47)	22.98 (7.76)	24.19 (9.19)	0.741041	24.34 (9.18)	24.78 (6.49)	19.64 (7.68)	0.32784	24.61 (8.71)	23.71 (8.88)	24.32 (7.48)	0.861245	22.63 (9.05)	25.73 (7.82)	0.127598	24.02 (8.35)	24.17 (9)	0.93956	24.02 (8.89)	23.59 (8.11)	0.855831
Fat free mass (kg), mean (SD)	63.75 (12.31)	57.89 (10.88)	0.0224313	60.51 (13.66)	60.9 (11.22)	0.891881	62.57 (11.71)	58.67 (11.93)	0.132698	59.32 (14.13)	63.28 (11.05)	59.8 (11.07)	0.972834	61.13 (11.88)	61.08 (11.35)	66.41 (13.83)	0.390714	61.88 (9.71)	60.29 (13.58)	60.53 (10.01)	0.683845	62.61 (12.44)	60.89 (11.2)	0.542725	60.97 (10.94)	60.4 (13.88)	0.835526	61.62 (12.25)	62.72 (11.06)	0.731523
Visceral fat, mean (SD)	9.9 (3.88)	9.37 (3.75)	0.526019	8.72 (3.73)	10.02 (3.8)	0.154024	10.04 (3.75)	9.15 (3.85)	0.286972	9.14 (4.23)	9.22 (3.56)	10.26 (3.72)	0.247021	10.12 (3.65)	9.76 (4.48)	7.29 (2.81)	0.107795	11 (2.54)	9.07 (4)	9.13 (4.52)	0.0854935	10 (4.16)	9.71 (3.38)	0.749989	9.67 (3.54)	9.56 (4.37)	0.901336	9.8 (3.87)	10.11 (3.8)	0.766738
Metabolic age, mean (SD)	50.02 (12.84)	51.72 (10.72)	0.509578	48.8 (14.41)	51.75 (10.5)	0.295177	51.04 (12.02)	50.69 (11.62)	0.89195	49.14 (13.13)	49 (12.47)	53.36 (10.13)	0.147268	52.7 (10.16)	48.18 (15.67)	44.57 (13.73)	0.04549	54.5 (7.91)	49.57 (11.92)	49.13 (15.52)	0.120061	51.02 (12.48)	51.55 (11.63)	0.853971	51.11 (11.65)	50.43 (12.21)	0.804971	51 (12.19)	51.95 (11.97)	0.769504
Muscle mass (kg), median (IQR)	63.05 (18.23)	52.8 (15.85)	0.025857	57.7 (21.7)	57.4 (17.45)	0.824436	60.75 (18.28)	53.3 (17.8)	0.120599	52.3 (21.1)	62.1 (17.8)	55.4 (15.72)	0.399418	57.6 (18.3)	61.5 (16.3)	64.3 (18.4)	0.557086	60 (12.9)	54.85 (21.32)	54.3 (14.1)	0.733673	60.75 (20.15)	57.7 (14.3)	0.518558	57.6 (16.3)	56 (22.23)	0.650179	58.6 (18.9)	62.1 (12.95)	0.77933
Skeletal muscle mass (kg), median (IQR)	35.75 (12.9)	28.1 (10.35)	0.0315971	30.1 (15.1)	32.1 (11.55)	0.831935	34.2 (12.38)	30.1 (11.65)	0.19628	29.15 (12.97)	34.8 (12.2)	31.7 (11.12)	0.462547	32 (12.5)	33.8 (13)	38.5 (14.25)	0.609494	33.8 (11.12)	31.05 (14.05)	31.1 (11.5)	0.908883	34.2 (14.25)	31.4 (10.35)	0.497837	32.2 (11)	31.55 (16.1)	0.862645	32.3 (12.82)	34.8 (12.6)	0.669809
Skeletal muscle mass (%), mean (SD)	41.89 (6.68)	40.32 (5.78)	0.251628	40.78 (6.3)	41.23 (6.28)	0.768917	41.61 (6.81)	40.49 (5.55)	0.416109	40.55 (5.97)	41.87 (5.99)	40.85 (6.71)	0.949759	41.1 (6.58)	40.56 (5.34)	43.61 (6.16)	0.529106	40.2 (6.38)	41.66 (6.39)	40.79 (5.81)	0.664618	42.12 (6.61)	40.08 (5.82)	0.171939	40.9 (5.87)	41.49 (7.06)	0.683641	41.03 (6.53)	42 (5.82)	0.569175
Bone mass (kg), mean (SD)	3.17 (0.57)	2.9 (0.51)	0.0287221	3.01 (0.64)	3.04 (0.52)	0.814207	3.11 (0.54)	2.94 (0.56)	0.155806	2.96 (0.66)	3.15 (0.52)	2.99 (0.51)	0.957584	3.05 (0.54)	3.05 (0.55)	3.3 (0.66)	0.3866	3.09 (0.46)	3.01 (0.63)	3.03 (0.46)	0.686718	3.12 (0.58)	3.04 (0.52)	0.50438	3.05 (0.51)	3.01 (0.64)	0.787152	3.07 (0.57)	3.13 (0.51)	0.684641
Body water (kg), median (IQR)	46.5 (13.05)	38.7 (11.7)	0.0326733	40.6 (16.9)	42 (12.55)	0.869752	44.05 (13.47)	39.8 (13)	0.168857	39.1 (14.92)	45.3 (13.45)	41.15 (11.95)	0.498168	42.3 (14)	44 (13)	47.1 (14.55)	0.700627	44 (11.4)	40.2 (16.12)	40.5 (10.65)	0.784545	44.05 (15.3)	41.7 (10.45)	0.536127	42.3 (12)	40.55 (18.25)	0.818794	42.95 (13.95)	45.3 (12.2)	0.683191
Body water (%), mean (SD)	54.28 (6.77)	52.86 (5.79)	0.300352	53.14 (6.12)	53.74 (6.41)	0.691898	54.2 (6.86)	52.81 (5.56)	0.312369	52.93 (5.92)	53.96 (5.77)	53.64 (7)	0.720182	53.53 (6.86)	52.92 (4.87)	55.87 (5.47)	0.583487	52.92 (6.3)	53.98 (6.66)	53.29 (5.36)	0.774387	54.62 (6.79)	52.31 (5.66)	0.124917	53.35 (5.86)	53.99 (7.2)	0.661315	53.54 (6.59)	54.04 (6.02)	0.774681
Phase angle, median (IQR)	5.1 (0.95)	4.9 (0.9)	0.355405	5.2 (0.7)	5 (0.92)	0.379487	5.05 (0.92)	5.2 (0.95)	0.431898	5.2 (1.05)	5.1 (0.75)	4.9 (0.95)	0.182685	5.1 (0.8)	5.2 (1.4)	5.1 (1.1)	0.331943	4.9 (0.82)	5.15 (0.8)	5.3 (1.35)	0.228822	5.2 (1.02)	5 (0.5)	0.113196	5.2 (1.2)	5.05 (0.65)	0.906834	5.1 (0.97)	5.1 (0.55)	0.802505
ECW, mean (SD)	19.04 (3.11)	17.66 (2.77)	0.0334732	18.2 (3.51)	18.41 (2.8)	0.770379	18.8 (2.95)	17.81 (3.02)	0.131991	17.95 (3.76)	18.79 (2.45)	18.25 (2.91)	0.808854	18.54 (3.09)	18.35 (2.85)	19.14 (2.95)	0.78465	18.78 (2.2)	18.15 (3.52)	18.25 (2.43)	0.520775	18.72 (3.18)	18.51 (2.75)	0.774616	18.37 (2.64)	18.29 (3.69)	0.899973	18.54 (3.09)	18.89 (2.77)	0.661002
ICW, median (IQR)	26.15 (9.88)	21 (7.75)	0.0593299	21.7 (11.6)	23.95 (8.6)	0.572538	25.3 (9.43)	22.5 (8.7)	0.283849	21.75 (9.7)	25.2 (9.55)	23.65 (8.27)	0.637531	23.7 (9.3)	25.2 (9.7)	28.7 (10.6)	0.578071	25.25 (8.32)	22.5 (10.78)	23.2 (8.55)	0.82197	25.55 (10.68)	23.2 (7.85)	0.354763	23.9 (8.3)	23.55 (12.03)	0.985077	23.85 (9.8)	26 (9.4)	0.566908
ECW/ICW, median (IQR)	0.73 (0.12)	0.77 (0.12)	0.0776057	0.76 (0.14)	0.75 (0.1)	0.728078	0.74 (0.14)	0.76 (0.12)	0.554061	0.74 (0.14)	0.75 (0.13)	0.76 (0.11)	0.639679	0.75 (0.13)	0.75 (0.06)	0.67 (0.15)	0.393466	0.76 (0.13)	0.74 (0.1)	0.74 (0.11)	0.614825	0.73 (0.09)	0.76 (0.1)	0.0970813	0.75 (0.11)	0.75 (0.14)	0.593558	0.75 (0.13)	0.74 (0.08)	0.687279
Trunk visceral fat, mean (SD)	10.98 (5.49)	9.81 (4.63)	0.294577	10.63 (5.6)	10.28 (4.87)	0.775346	10.51 (5.24)	10.23 (4.93)	0.802423	10.64 (5.8)	10 (4.02)	10.52 (5.43)	0.979321	10.88 (5.56)	10.46 (3.62)	8.87 (4.73)	0.362883	10.88 (4.25)	10.43 (5.77)	9.43 (4.1)	0.404429	10.5 (5.5)	10.85 (4.71)	0.773816	10.13 (4.63)	10.92 (5.95)	0.505834	10.71 (5.22)	10.48 (5.1)	0.868084
Dinamometar, median (IQR)	45 (31)	40 (16.5)	0.0576741	46 (22)	41 (15.85)	0.334584	44.75 (17.25)	40 (16.5)	0.215346	42 (16.25)	45.5 (28.5)	40.5 (15.92)	0.691574	41 (14)	46.5 (33.25)	55 (21.5)	0.47786	43 (12.85)	42 (19.65)	41 (20.47)	0.65623	45 (17)	40 (18)	0.32073	43 (18)	41 (22)	0.704618	43 (22)	42 (16.15)	0.896595
Kaliper (%), median (IQR)	21 (8)	23.5 (6.75)	0.218404	21 (9.5)	22 (6.25)	0.827375	21 (6.5)	25 (7)	0.127321	21 (7)	24 (10)	22 (5.25)	0.873435	21 (6.25)	26 (7)	21 (9)	0.134844	21 (4.5)	21.5 (10.25)	26 (9.25)	0.0643508	23 (7.5)	21 (6)	0.242756	23 (6.5)	20 (6)	0.188279	21.5 (7.75)	21 (8.5)	1
MDSS, mean (SD)	10.87 (4.19)	10.44 (4.39)	0.639386	10.56 (4.37)	10.71 (4.26)	0.876633	10.84 (4.21)	10.44 (4.39)	0.660283	10.17 (4.61)	11.38 (4.6)	10.42 (3.77)	0.926261	10.42 (3.91)	11 (5.08)	13.86 (4.67)	0.0727414	9.73 (4.12)	10.98 (4.35)	11.27 (4.28)	0.217425	10.77 (4.25)	11.16 (4.49)	0.696484	11.08 (4.15)	9.83 (4.44)	0.19278	10.97 (4.26)	10.8 (4.62)	0.883148
MDSS cat (no)	33 (71.74)	31 (72.09)	1	19 (70.37)	45 (72.58)	1	36 (72)	28 (71.79)	1	16 (66.67)	18 (62.07)	30 (83.33)	0.132475	43 (78.18)	12 (63.16)	2 (28.57)	0.0187868	21 (80.77)	32 (66.67)	11 (73.33)	0.432015	34 (72.34)	21 (65.62)	0.698052	42 (71.19)	22 (73.33)	1	42 (71.19)	13 (65)	0.811433
MDSS cat (yes)	13 (28.26)	12 (27.91)	1	8 (29.63)	17 (27.42)	1	14 (28)	11 (28.21)	1	8 (33.33)	11 (37.93)	6 (16.67)	0.132475	12 (21.82)	7 (36.84)	5 (71.43)	0.0187868	5 (19.23)	16 (33.33)	4 (26.67)	0.432015	13 (27.66)	11 (34.38)	0.698052	17 (28.81)	8 (26.67)	1	17 (28.81)	7 (35)	0.811433
Fruits (no)	18 (39.13)	22 (51.16)	0.353866	11 (40.74)	29 (46.77)	0.768556	20 (40)	20 (51.28)	0.397057	10 (41.67)	10 (34.48)	20 (55.56)	0.220354	23 (41.82)	8 (42.11)	3 (42.86)	0.998539	12 (46.15)	21 (43.75)	7 (46.67)	0.969949	21 (44.68)	12 (37.5)	0.68699	26 (44.07)	14 (46.67)	0.993938	25 (42.37)	8 (40)	1
Fruits (yes)	28 (60.87)	21 (48.84)	0.353866	16 (59.26)	33 (53.23)	0.768556	30 (60)	19 (48.72)	0.397057	14 (58.33)	19 (65.52)	16 (44.44)	0.220354	32 (58.18)	11 (57.89)	4 (57.14)	0.998539	14 (53.85)	27 (56.25)	8 (53.33)	0.969949	26 (55.32)	20 (62.5)	0.68699	33 (55.93)	16 (53.33)	0.993938	34 (57.63)	12 (60)	1
Vegetables (no)	26 (56.52)	23 (53.49)	0.940799	15 (55.56)	34 (54.84)	1	27 (54)	22 (56.41)	0.990375	16 (66.67)	13 (44.83)	20 (55.56)	0.281212	34 (61.82)	9 (47.37)	2 (28.57)	0.177843	20 (76.92)	23 (47.92)	6 (40)	0.024882	29 (61.7)	15 (46.88)	0.283864	32 (54.24)	17 (56.67)	1	35 (59.32)	9 (45)	0.393188
Vegetables (yes)	20 (43.48)	20 (46.51)	0.940799	12 (44.44)	28 (45.16)	1	23 (46)	17 (43.59)	0.990375	8 (33.33)	16 (55.17)	16 (44.44)	0.281212	21 (38.18)	10 (52.63)	5 (71.43)	0.177843	6 (23.08)	25 (52.08)	9 (60)	0.024882	18 (38.3)	17 (53.12)	0.283864	27 (45.76)	13 (43.33)	1	24 (40.68)	11 (55)	0.393188
Cereals (no)	20 (43.48)	26 (60.47)	0.164439	11 (40.74)	35 (56.45)	0.257296	23 (46)	23 (58.97)	0.316563	13 (54.17)	17 (58.62)	16 (44.44)	0.503179	26 (47.27)	11 (57.89)	4 (57.14)	0.681149	10 (38.46)	27 (56.25)	9 (60)	0.267605	22 (46.81)	17 (53.12)	0.747416	26 (44.07)	20 (66.67)	0.073069	26 (44.07)	13 (65)	0.174039
Cereals (yes)	26 (56.52)	17 (39.53)	0.164439	16 (59.26)	27 (43.55)	0.257296	27 (54)	16 (41.03)	0.316563	11 (45.83)	12 (41.38)	20 (55.56)	0.503179	29 (52.73)	8 (42.11)	3 (42.86)	0.681149	16 (61.54)	21 (43.75)	6 (40)	0.267605	25 (53.19)	15 (46.88)	0.747416	33 (55.93)	10 (33.33)	0.073069	33 (55.93)	7 (35)	0.174039
Potato (no)	11 (23.91)	7 (16.28)	0.527435	7 (25.93)	11 (17.74)	0.550765	11 (22)	7 (17.95)	0.836656	3 (12.5)	8 (27.59)	7 (19.44)	0.391558	11 (20)	3 (15.79)	2 (28.57)	0.765738	4 (15.38)	10 (20.83)	4 (26.67)	0.678974	9 (19.15)	7 (21.88)	0.991361	12 (20.34)	6 (20)	1	12 (20.34)	4 (20)	1
Potato (yes)	35 (76.09)	36 (83.72)	0.527435	20 (74.07)	51 (82.26)	0.550765	39 (78)	32 (82.05)	0.836656	21 (87.5)	21 (72.41)	29 (80.56)	0.391558	44 (80)	16 (84.21)	5 (71.43)	0.765738	22 (84.62)	38 (79.17)	11 (73.33)	0.678974	38 (80.85)	25 (78.12)	0.991361	47 (79.66)	24 (80)	1	47 (79.66)	16 (80)	1
Olive oil (no)	29 (63.04)	28 (65.12)	1	20 (74.07)	37 (59.68)	0.288743	32 (64)	25 (64.1)	1	17 (70.83)	18 (62.07)	22 (61.11)	0.71748	37 (67.27)	11 (57.89)	2 (28.57)	0.129292	18 (69.23)	30 (62.5)	9 (60)	0.794543	28 (59.57)	20 (62.5)	0.97867	37 (62.71)	20 (66.67)	0.893492	34 (57.63)	14 (70)	0.475001
Olive oil (yes)	17 (36.96)	15 (34.88)	1	7 (25.93)	25 (40.32)	0.288743	18 (36)	14 (35.9)	1	7 (29.17)	11 (37.93)	14 (38.89)	0.71748	18 (32.73)	8 (42.11)	5 (71.43)	0.129292	8 (30.77)	18 (37.5)	6 (40)	0.794543	19 (40.43)	12 (37.5)	0.97867	22 (37.29)	10 (33.33)	0.893492	25 (42.37)	6 (30)	0.475001
Nuts (no)	39 (84.78)	36 (83.72)	1	24 (88.89)	51 (82.26)	0.636071	43 (86)	32 (82.05)	0.830335	23 (95.83)	22 (75.86)	30 (83.33)	0.135929	48 (87.27)	16 (84.21)	4 (57.14)	0.123369	24 (92.31)	38 (79.17)	13 (86.67)	0.320587	41 (87.23)	26 (81.25)	0.683141	50 (84.75)	25 (83.33)	1	51 (86.44)	16 (80)	0.73908
Nuts (yes)	7 (15.22)	7 (16.28)	1	3 (11.11)	11 (17.74)	0.636071	7 (14)	7 (17.95)	0.830335	1 (4.17)	7 (24.14)	6 (16.67)	0.135929	7 (12.73)	3 (15.79)	3 (42.86)	0.123369	2 (7.69)	10 (20.83)	2 (13.33)	0.320587	6 (12.77)	6 (18.75)	0.683141	9 (15.25)	5 (16.67)	1	8 (13.56)	4 (20)	0.73908
Dairy (no)	28 (60.87)	19 (44.19)	0.172864	14 (51.85)	33 (53.23)	1	29 (58)	18 (46.15)	0.36984	10 (41.67)	16 (55.17)	21 (58.33)	0.427098	34 (61.82)	6 (31.58)	4 (57.14)	0.0732175	15 (57.69)	25 (52.08)	7 (46.67)	0.784264	24 (51.06)	19 (59.38)	0.618451	31 (52.54)	16 (53.33)	1	35 (59.32)	8 (40)	0.215106
Dairy (yes)	18 (39.13)	24 (55.81)	0.172864	13 (48.15)	29 (46.77)	1	21 (42)	21 (53.85)	0.36984	14 (58.33)	13 (44.83)	15 (41.67)	0.427098	21 (38.18)	13 (68.42)	3 (42.86)	0.0732175	11 (42.31)	23 (47.92)	8 (53.33)	0.784264	23 (48.94)	13 (40.62)	0.618451	28 (47.46)	14 (46.67)	1	24 (40.68)	12 (60)	0.215106
Beans (no)	30 (65.22)	26 (60.47)	0.807037	18 (66.67)	38 (61.29)	0.807193	33 (66)	23 (58.97)	0.645736	15 (62.5)	14 (48.28)	27 (75)	0.0854696	39 (70.91)	11 (57.89)	1 (14.29)	0.0122094	21 (80.77)	26 (54.17)	9 (60)	0.0749553	29 (61.7)	20 (62.5)	1	35 (59.32)	21 (70)	0.451002	39 (66.1)	10 (50)	0.309789
Beans (yes)	16 (34.78)	17 (39.53)	0.807037	9 (33.33)	24 (38.71)	0.807193	17 (34)	16 (41.03)	0.645736	9 (37.5)	15 (51.72)	9 (25)	0.0854696	16 (29.09)	8 (42.11)	6 (85.71)	0.0122094	5 (19.23)	22 (45.83)	6 (40)	0.0749553	18 (38.3)	12 (37.5)	1	24 (40.68)	9 (30)	0.451002	20 (33.9)	10 (50)	0.309789
Eggs (no)	27 (58.7)	30 (69.77)	0.386111	20 (74.07)	37 (59.68)	0.288743	28 (56)	29 (74.36)	0.116833	15 (62.5)	20 (68.97)	22 (61.11)	0.792804	36 (65.45)	13 (68.42)	3 (42.86)	0.455606	16 (61.54)	30 (62.5)	11 (73.33)	0.710819	28 (59.57)	22 (68.75)	0.553284	39 (66.1)	18 (60)	0.73883	34 (57.63)	16 (80)	0.127141
Eggs (yes)	19 (41.3)	13 (30.23)	0.386111	7 (25.93)	25 (40.32)	0.288743	22 (44)	10 (25.64)	0.116833	9 (37.5)	9 (31.03)	14 (38.89)	0.792804	19 (34.55)	6 (31.58)	4 (57.14)	0.455606	10 (38.46)	18 (37.5)	4 (26.67)	0.710819	19 (40.43)	10 (31.25)	0.553284	20 (33.9)	12 (40)	0.73883	25 (42.37)	4 (20)	0.127141
Fish (no)	29 (63.04)	24 (55.81)	0.632414	18 (66.67)	35 (56.45)	0.504289	32 (64)	21 (53.85)	0.452802	11 (45.83)	18 (62.07)	24 (66.67)	0.258214	30 (54.55)	12 (63.16)	4 (57.14)	0.807654	15 (57.69)	30 (62.5)	8 (53.33)	0.797987	26 (55.32)	19 (59.38)	0.899752	33 (55.93)	20 (66.67)	0.455103	36 (61.02)	9 (45)	0.322695
Fish (yes)	17 (36.96)	19 (44.19)	0.632414	9 (33.33)	27 (43.55)	0.504289	18 (36)	18 (46.15)	0.452802	13 (54.17)	11 (37.93)	12 (33.33)	0.258214	25 (45.45)	7 (36.84)	3 (42.86)	0.807654	11 (42.31)	18 (37.5)	7 (46.67)	0.797987	21 (44.68)	13 (40.62)	0.899752	26 (44.07)	10 (33.33)	0.455103	23 (38.98)	11 (55)	0.322695
White meat (no)	25 (54.35)	23 (53.49)	1	10 (37.04)	38 (61.29)	0.0602526	29 (58)	19 (48.72)	0.510955	15 (62.5)	15 (51.72)	18 (50)	0.609557	26 (47.27)	15 (78.95)	3 (42.86)	0.0469898	17 (65.38)	23 (47.92)	8 (53.33)	0.354551	28 (59.57)	15 (46.88)	0.377504	31 (52.54)	17 (56.67)	0.885454	30 (50.85)	13 (65)	0.401756
White meat (yes)	21 (45.65)	20 (46.51)	1	17 (62.96)	24 (38.71)	0.0602526	21 (42)	20 (51.28)	0.510955	9 (37.5)	14 (48.28)	18 (50)	0.609557	29 (52.73)	4 (21.05)	4 (57.14)	0.0469898	9 (34.62)	25 (52.08)	7 (46.67)	0.354551	19 (40.43)	17 (53.12)	0.377504	28 (47.46)	13 (43.33)	0.885454	29 (49.15)	7 (35)	0.401756
Red meat (no)	19 (41.3)	22 (51.16)	0.471756	12 (44.44)	29 (46.77)	1	22 (44)	19 (48.72)	0.819064	13 (54.17)	11 (37.93)	17 (47.22)	0.490247	25 (45.45)	10 (52.63)	2 (28.57)	0.549665	14 (53.85)	21 (43.75)	6 (40)	0.619025	23 (48.94)	12 (37.5)	0.439032	27 (45.76)	14 (46.67)	1	24 (40.68)	11 (55)	0.393188
Red meat (yes)	27 (58.7)	21 (48.84)	0.471756	15 (55.56)	33 (53.23)	1	28 (56)	20 (51.28)	0.819064	11 (45.83)	18 (62.07)	19 (52.78)	0.490247	30 (54.55)	9 (47.37)	5 (71.43)	0.549665	12 (46.15)	27 (56.25)	9 (60)	0.619025	24 (51.06)	20 (62.5)	0.439032	32 (54.24)	16 (53.33)	1	35 (59.32)	9 (45)	0.393188
Sweets (no)	16 (34.78)	9 (20.93)	0.223589	11 (40.74)	14 (22.58)	0.134687	17 (34)	8 (20.51)	0.243212	6 (25)	11 (37.93)	8 (22.22)	0.346893	12 (21.82)	9 (47.37)	2 (28.57)	0.103613	8 (30.77)	15 (31.25)	2 (13.33)	0.377806	14 (29.79)	9 (28.12)	1	16 (27.12)	9 (30)	0.970933	18 (30.51)	5 (25)	0.854134
Sweets (yes)	30 (65.22)	34 (79.07)	0.223589	16 (59.26)	48 (77.42)	0.134687	33 (66)	31 (79.49)	0.243212	18 (75)	18 (62.07)	28 (77.78)	0.346893	43 (78.18)	10 (52.63)	5 (71.43)	0.103613	18 (69.23)	33 (68.75)	13 (86.67)	0.377806	33 (70.21)	23 (71.88)	1	43 (72.88)	21 (70)	0.970933	41 (69.49)	15 (75)	0.854134
Alcohol (no)	34 (73.91)	35 (81.4)	0.554525	20 (74.07)	49 (79.03)	0.811131	36 (72)	33 (84.62)	0.246533	20 (83.33)	19 (65.52)	30 (83.33)	0.168476	44 (80)	13 (68.42)	5 (71.43)	0.558183	18 (69.23)	41 (85.42)	10 (66.67)	0.152771	35 (74.47)	25 (78.12)	0.916207	44 (74.58)	25 (83.33)	0.504767	44 (74.58)	16 (80)	0.851071
Alcohol (yes)	12 (26.09)	8 (18.6)	0.554525	7 (25.93)	13 (20.97)	0.811131	14 (28)	6 (15.38)	0.246533	4 (16.67)	10 (34.48)	6 (16.67)	0.168476	11 (20)	6 (31.58)	2 (28.57)	0.558183	8 (30.77)	7 (14.58)	5 (33.33)	0.152771	12 (25.53)	7 (21.88)	0.916207	15 (25.42)	5 (16.67)	0.504767	15 (25.42)	4 (20)	0.851071
Fruits freq, median (IQR)	1 (1)	2 (2)	0.09402	1 (1)	1 (1.25)	0.460643	1 (1)	2 (2)	0.103067	2 (1)	1 (1.75)	1 (1)	0.228546	1 (1)	1 (1.5)	1 (1)	0.848998	1 (1)	1 (1)	1.5 (1)	0.992639	1 (1)	1 (1)	0.810655	1 (1.5)	1 (1)	0.44014	1 (1)	1 (2)	0.670368
Vegetables freq, median (IQR)	2 (2)	2 (2)	0.9575	2 (2)	2 (2)	0.73116	2 (2)	2 (2)	0.896036	2 (2)	2 (1.75)	1.5 (2)	0.755488	2 (2)	2 (2)	1 (0.5)	0.304208	3 (1)	1.5 (1)	1.5 (1.25)	0.0045608	2 (2)	2 (2)	0.714076	2 (2)	2 (2)	0.501996	2 (2)	2 (2)	0.587852
Cereals freq, median (IQR)	1 (1)	2 (1)	0.0867997	1 (1)	2 (1)	0.0975935	1 (1)	2 (1)	0.206993	2 (1)	2 (1)	1 (1)	0.708489	1 (1)	2 (1)	2 (1)	0.721808	1 (1)	2 (1)	2 (0.25)	0.412892	1 (1)	2 (1)	0.339481	1 (1)	2 (1)	0.0428747	1 (1)	2 (1)	0.247826
Potato freq, median (IQR)	3 (1)	3 (1)	0.614599	3 (1.25)	3 (1)	0.561844	3 (1)	3 (1)	0.68385	3 (1)	3 (1)	3 (2)	0.613471	3 (1)	3 (1.5)	3 (2.5)	0.692228	3 (1)	3 (1)	4 (2)	0.211085	3 (1)	3 (1)	0.833027	3 (1)	3 (1)	0.817013	3 (1)	4 (1)	0.447321
Olive oil freq, median (IQR)	2 (2.5)	2 (2)	0.487646	2 (3)	2 (2)	0.33793	2 (2.5)	2 (2)	0.688268	2 (2)	2 (1.75)	2 (4)	0.654821	2 (3)	2 (2)	1 (0.5)	0.101867	3 (4)	2 (1)	2 (3)	0.19752	2 (2)	2 (2)	0.92688	2 (3)	2 (2)	0.93602	2 (2)	2 (2)	0.306307
Nuts freq, median (IQR)	5 (3)	6 (1)	0.100815	5 (3)	6 (3)	0.179342	5 (3)	6 (1)	0.0688702	6 (1)	3.5 (3.75)	6 (2)	0.0309264	6 (2.25)	5 (2.5)	3 (3)	0.119191	6 (2.75)	5 (3)	6 (3)	0.226112	5 (2)	5 (3)	0.412828	6 (2)	6 (4)	0.956616	5 (3)	6 (2)	0.442279
Dairy freq, median (IQR)	3 (4)	2 (1)	0.449325	2 (4.5)	2 (2.5)	0.599214	3 (3)	2 (1.25)	0.601241	2 (2.75)	2 (2)	3 (4)	0.287887	3 (3)	2 (1)	3 (5.5)	0.0937216	3 (3.75)	2 (2)	2 (2.5)	0.320794	2 (2.75)	3 (3.5)	0.888661	2 (2.75)	2 (3)	0.611938	3 (4.5)	2 (1)	0.199018
Beans freq, median (IQR)	5 (2)	5 (1)	0.446487	5 (2.25)	5 (1)	0.727074	5 (2)	5 (1)	0.157122	5 (1)	4 (2)	5 (1.25)	0.0133071	5 (1)	5 (2)	3 (1)	0.0630562	5 (0)	4 (1.75)	5 (2)	0.0922699	5 (1)	5 (1.75)	0.52339	5 (1)	5 (1)	0.651076	5 (1)	4 (1)	0.287731
Eggs freq, median (IQR)	5 (1.5)	5 (2)	0.78993	5 (1.25)	5 (2)	0.58047	5 (2)	5 (2)	0.547979	5 (1.75)	5 (2)	5 (2)	0.115878	5 (2)	5 (1.5)	4 (1.5)	0.79599	5 (1.75)	5 (1)	5 (1.5)	0.208991	5 (1)	5 (2)	0.282268	5 (1)	5 (2)	0.195282	5 (2)	5 (1)	0.336441
Fish freq, median (IQR)	5 (1)	5 (2)	0.592889	5 (1)	5 (1.25)	0.752993	5 (1)	4 (2)	0.543828	4 (2)	5 (2)	5 (1)	0.235643	4.5 (1.25)	5 (2)	5 (2)	0.29795	5 (1)	5 (1.75)	4.5 (1.25)	0.818523	5 (2)	5 (1)	0.514398	5 (1.5)	5 (1)	0.725155	5 (1.25)	4 (2)	0.260423
White meat freq, median (IQR)	4 (1)	4 (2)	0.134533	4 (1)	4 (2)	0.767934	4 (1)	4 (1)	0.402049	3.5 (1)	4 (1.75)	4 (1)	0.169512	4 (1)	3 (1.5)	4 (0.5)	0.265152	4 (1.75)	4 (1)	3.5 (1)	0.417291	4 (1)	4 (1)	0.925981	4 (1)	4 (1)	0.914584	4 (1)	4 (2)	0.961877
Red meat freq, median (IQR)	5 (1)	4 (2)	0.664523	4 (2)	4 (1.5)	0.978637	4 (2)	4 (1.25)	0.663013	4 (1)	5 (1)	4 (2)	0.603681	4 (2)	4 (2)	5 (0.5)	0.223163	4 (2)	4 (2)	5 (1)	0.437573	4 (2)	5 (1)	0.379635	4 (1)	4 (2)	0.686576	5 (1.5)	4 (2)	0.451602
Sweets freq, median (IQR)	5 (3.5)	5 (3)	0.600047	5 (5)	5 (3.25)	0.918063	5 (3.5)	5 (3)	0.582951	5 (3)	5 (5)	5 (3)	0.842347	5 (3)	3 (5)	5 (1.5)	0.465742	5 (4.75)	5 (3.75)	5 (2.25)	0.768654	5 (4)	5 (3.75)	0.418458	5 (4)	5 (4)	0.624157	5 (3.5)	5 (3)	0.267727
Alcohol freq, median (IQR)	4 (3)	5 (3)	0.676346	4.5 (3)	4.5 (3)	0.795224	4 (3)	6 (3)	0.292407	5 (3)	4 (3)	5 (3)	0.553609	4.5 (3)	6 (3)	4 (1.5)	0.197719	4.5 (5)	5.5 (3)	4 (3.5)	0.230076	7 (3)	4 (2)	0.182997	4 (3)	6 (3)	0.707181	4 (3)	6 (3)	0.465143
Abbreviations: BMI – body mass index, MUAC – middle upper arm circumference, WHtR – waist-to-height ratio, ECW – extra cellular water, ICW – intra cellular water, MDSS – Mediterra-nean Diet Serving Score, CAL – clinical attachment loss; OHRQoL – Oral Health Related Quality of Life; Frequency of MeDi components consumption 1 to 7; 1 – two or more times a day, 7 – rarely or never.

## Sheet: Table S2
Nutritional variables	Dental variables	r	P
BMI	N teeth	0.0922244	0.398367
BMI	Dental plaque (%)	0.0259442	0.823951
BMI	Bleeding (%)	0.011346	0.922507
BMI	Average pocket depth	0.0574338	0.62215
BMI	Average total CAL	0.0400748	0.731063
BMI	Average interdental CAL	0.0518986	0.656144
BMI	OHRQoL	-0.228428	0.0343952
Weight	N teeth	0.292998	0.00618606
Weight	Dental plaque (%)	-0.147245	0.204332
Weight	Bleeding (%)	-0.0446317	0.701844
Weight	Average pocket depth	-0.0269184	0.817453
Weight	Average total CAL	-0.0191067	0.86987
Weight	Average interdental CAL	-0.0178927	0.878073
Weight	OHRQoL	-0.244144	0.0234901
UpperArm	N teeth	0.180941	0.112888
UpperArm	Dental plaque (%)	-0.0480495	0.692842
UpperArm	Bleeding (%)	0.122204	0.313549
UpperArm	Average pocket depth	0.0441009	0.716973
UpperArm	Average total CAL	-0.0619318	0.610529
UpperArm	Average interdental CAL	-0.0522119	0.667731
UpperArm	OHRQoL	-0.258767	0.0221617
Waist	N teeth	0.144453	0.210051
Waist	Dental plaque (%)	-0.118655	0.331523
Waist	Bleeding (%)	0.00670885	0.956369
Waist	Average pocket depth	0.0973682	0.426079
Waist	Average total CAL	-0.0047529	0.969082
Waist	Average interdental CAL	0.0031497	0.979508
Waist	OHRQoL	-0.2673	0.0187672
WHtR	N teeth	-0.0212398	0.854523
WHtR	Dental plaque (%)	0.00598034	0.961103
WHtR	Bleeding (%)	0.0534777	0.662534
WHtR	Average pocket depth	0.147976	0.22497
WHtR	Average total CAL	0.0232145	0.849829
WHtR	Average interdental CAL	0.036874	0.763563
WHtR	OHRQoL	-0.226339	0.0477708
Fat mass (kg)	N teeth	0.0339324	0.757856
Fat mass (kg)	Dental plaque (%)	0.0026792	0.9818
Fat mass (kg)	Bleeding (%)	-0.121359	0.299648
Fat mass (kg)	Average pocket depth	0.0104722	0.928946
Fat mass (kg)	Average total CAL	-0.012426	0.915734
Fat mass (kg)	Average interdental CAL	8.12885e-05	0.999448
Fat mass (kg)	OHRQoL	-0.105081	0.338514
Fat mass (%)	N teeth	-0.104804	0.339797
Fat mass (%)	Dental plaque (%)	0.0659969	0.573732
Fat mass (%)	Bleeding (%)	-0.0820466	0.484057
Fat mass (%)	Average pocket depth	0.0580601	0.62075
Fat mass (%)	Average total CAL	-0.0149539	0.898674
Fat mass (%)	Average interdental CAL	0.00482175	0.967251
Fat mass (%)	OHRQoL	-0.0397073	0.718245
Fat free mass (kg)	N teeth	0.348225	0.00109156
Fat free mass (kg)	Dental plaque (%)	-0.205829	0.0764584
Fat free mass (kg)	Bleeding (%)	0.0358939	0.759812
Fat free mass (kg)	Average pocket depth	-0.0450632	0.701053
Fat free mass (kg)	Average total CAL	-0.0211032	0.857381
Fat free mass (kg)	Average interdental CAL	-0.0281379	0.810612
Fat free mass (kg)	OHRQoL	-0.238243	0.028114
Visceral fat	N teeth	0.00167016	0.98797
Visceral fat	Dental plaque (%)	-0.0238363	0.840241
Visceral fat	Bleeding (%)	-0.0329153	0.780703
Visceral fat	Average pocket depth	0.0300965	0.799071
Visceral fat	Average total CAL	0.151512	0.197531
Visceral fat	Average interdental CAL	0.157883	0.179115
Visceral fat	OHRQoL	-0.154876	0.159516
Metabolic age	N teeth	-0.201574	0.0643215
Metabolic age	Dental plaque (%)	0.0506824	0.665867
Metabolic age	Bleeding (%)	-0.0814108	0.487463
Metabolic age	Average pocket depth	0.0434555	0.711241
Metabolic age	Average total CAL	0.153888	0.187438
Metabolic age	Average interdental CAL	0.15564	0.182407
Metabolic age	OHRQoL	-0.0652103	0.553222
Muscle mass (kg)	N teeth	0.348558	0.00107878
Muscle mass (kg)	Dental plaque (%)	-0.205813	0.0764814
Muscle mass (kg)	Bleeding (%)	0.0357349	0.760844
Muscle mass (kg)	Average pocket depth	-0.0454215	0.69879
Muscle mass (kg)	Average total CAL	-0.0215474	0.854411
Muscle mass (kg)	Average interdental CAL	-0.0285415	0.807947
Muscle mass (kg)	OHRQoL	-0.238415	0.0279975
Skeletal muscle mass (kg)	N teeth	0.35204	0.000953039
Skeletal muscle mass (kg)	Dental plaque (%)	-0.192418	0.098148
Skeletal muscle mass (kg)	Bleeding (%)	0.0540413	0.645166
Skeletal muscle mass (kg)	Average pocket depth	-0.0562097	0.631943
Skeletal muscle mass (kg)	Average total CAL	-0.0230519	0.844369
Skeletal muscle mass (kg)	Average interdental CAL	-0.0329353	0.779083
Skeletal muscle mass (kg)	OHRQoL	-0.217121	0.0459345
Skeletal muscle mass (%)	N teeth	0.150112	0.170296
Skeletal muscle mass (%)	Dental plaque (%)	-0.0657565	0.575131
Skeletal muscle mass (%)	Bleeding (%)	0.12633	0.280137
Skeletal muscle mass (%)	Average pocket depth	-0.0445952	0.704014
Skeletal muscle mass (%)	Average total CAL	0.00791272	0.946282
Skeletal muscle mass (%)	Average interdental CAL	-0.0107973	0.926746
Skeletal muscle mass (%)	OHRQoL	0.0702502	0.522904
Bone mass (kg)	N teeth	0.340852	0.00141224
Bone mass (kg)	Dental plaque (%)	-0.205811	0.0764849
Bone mass (kg)	Bleeding (%)	0.0390989	0.739099
Bone mass (kg)	Average pocket depth	-0.0376319	0.748558
Bone mass (kg)	Average total CAL	-0.0119471	0.91897
Bone mass (kg)	Average interdental CAL	-0.0198033	0.866082
Bone mass (kg)	OHRQoL	-0.234343	0.0308732
Body water (kg)	N teeth	0.341235	0.00139368
Body water (kg)	Dental plaque (%)	-0.194564	0.0943861
Body water (kg)	Bleeding (%)	0.0469345	0.689261
Body water (kg)	Average pocket depth	-0.0472968	0.686986
Body water (kg)	Average total CAL	-0.0101515	0.931116
Body water (kg)	Average interdental CAL	-0.0185298	0.874621
Body water (kg)	OHRQoL	-0.238341	0.0280477
Body water (%)	N teeth	0.0940911	0.391702
Body water (%)	Dental plaque (%)	-0.0516242	0.660037
Body water (%)	Bleeding (%)	0.0944905	0.420027
Body water (%)	Average pocket depth	-0.070591	0.547294
Body water (%)	Average total CAL	0.0263766	0.822267
Body water (%)	Average interdental CAL	0.00416697	0.971696
Body water (%)	OHRQoL	0.0448661	0.683475
Phase angle	N teeth	0.169187	0.121642
Phase angle	Dental plaque (%)	0.0671272	0.567173
Phase angle	Bleeding (%)	-0.147783	0.205764
Phase angle	Average pocket depth	0.0135844	0.907911
Phase angle	Average total CAL	-0.0625827	0.593755
Phase angle	Average interdental CAL	-0.0560723	0.632778
Phase angle	OHRQoL	0.0410709	0.708995
ECW	N teeth	0.304366	0.00462443
ECW	Dental plaque (%)	-0.187869	0.106512
ECW	Bleeding (%)	0.0320672	0.784764
ECW	Average pocket depth	-0.0275896	0.814236
ECW	Average total CAL	0.0155074	0.894945
ECW	Average interdental CAL	0.0102791	0.930253
ECW	OHRQoL	-0.26709	0.0134716
ICW	N teeth	0.363159	0.000635482
ICW	Dental plaque (%)	-0.133141	0.254807
ICW	Bleeding (%)	0.0716696	0.541174
ICW	Average pocket depth	-0.0445328	0.704409
ICW	Average total CAL	-0.0156847	0.893751
ICW	Average interdental CAL	-0.0238172	0.83927
ICW	OHRQoL	-0.223692	0.0395943
ECW/ICW	N teeth	-0.293614	0.00638557
ECW/ICW	Dental plaque (%)	0.133116	0.254898
ECW/ICW	Bleeding (%)	-0.0518758	0.658482
ECW/ICW	Average pocket depth	0.085594	0.465294
ECW/ICW	Average total CAL	0.0639517	0.585689
ECW/ICW	Average interdental CAL	0.079334	0.498672
ECW/ICW	OHRQoL	0.00922256	0.933239
Trunk visceral fat	N teeth	0.124305	0.259919
Trunk visceral fat	Dental plaque (%)	-0.0691197	0.558435
Trunk visceral fat	Bleeding (%)	-0.158474	0.177472
Trunk visceral fat	Average pocket depth	-0.044493	0.706609
Trunk visceral fat	Average total CAL	0.0386782	0.743532
Trunk visceral fat	Average interdental CAL	0.0420894	0.721796
Trunk visceral fat	OHRQoL	-0.101564	0.35795
Dinamometar	N teeth	0.440385	6.86189e-05
Dinamometar	Dental plaque (%)	-0.154614	0.208056
Dinamometar	Bleeding (%)	-0.105108	0.393639
Dinamometar	Average pocket depth	-0.032537	0.79224
Dinamometar	Average total CAL	-0.177897	0.146674
Dinamometar	Average interdental CAL	-0.177497	0.147599
Dinamometar	OHRQoL	-0.185284	0.109066
Kaliper (%)	N teeth	-0.0135851	0.91866
Kaliper (%)	Dental plaque (%)	0.0905189	0.523353
Kaliper (%)	Bleeding (%)	-0.0281642	0.842891
Kaliper (%)	Average pocket depth	-0.120048	0.396603
Kaliper (%)	Average total CAL	-0.0929078	0.512403
Kaliper (%)	Average interdental CAL	-0.104339	0.461655
Kaliper (%)	OHRQoL	-0.089573	0.499892
MDSS	N teeth	0.211109	0.0470456
MDSS	Dental plaque (%)	-0.12069	0.289374
MDSS	Bleeding (%)	0.0693315	0.543757
MDSS	Average pocket depth	-0.0947764	0.406066
MDSS	Average total CAL	-0.0461669	0.686201
MDSS	Average interdental CAL	-0.0636669	0.577234
MDSS	OHRQoL	-0.229091	0.0308115
Fruits freq	N teeth	-0.164761	0.166649
Fruits freq	Dental plaque (%)	0.0383543	0.761635
Fruits freq	Bleeding (%)	0.143112	0.25542
Fruits freq	Average pocket depth	0.0172772	0.891346
Fruits freq	Average total CAL	0.0863884	0.493816
Fruits freq	Average interdental CAL	0.0855735	0.497915
Fruits freq	OHRQoL	0.0668093	0.577119
Vegetables freq	N teeth	-0.0944143	0.430185
Vegetables freq	Dental plaque (%)	0.236745	0.0575966
Vegetables freq	Bleeding (%)	-0.0995929	0.42992
Vegetables freq	Average pocket depth	0.111063	0.378439
Vegetables freq	Average total CAL	-0.00476139	0.969972
Vegetables freq	Average interdental CAL	0.00844082	0.946794
Vegetables freq	OHRQoL	0.149142	0.211165
Cereals freq	N teeth	-0.159837	0.183029
Cereals freq	Dental plaque (%)	0.0516094	0.685472
Cereals freq	Bleeding (%)	-0.0189717	0.881715
Cereals freq	Average pocket depth	0.249337	0.0469351
Cereals freq	Average total CAL	-0.000701182	0.995613
Cereals freq	Average interdental CAL	0.03346	0.792953
Cereals freq	OHRQoL	0.155201	0.196225
Potato freq	N teeth	0.0420388	0.727771
Potato freq	Dental plaque (%)	-0.0698203	0.583538
Potato freq	Bleeding (%)	-0.144461	0.254746
Potato freq	Average pocket depth	-0.0886721	0.485947
Potato freq	Average total CAL	-0.015591	0.90268
Potato freq	Average interdental CAL	-0.0174432	0.891185
Potato freq	OHRQoL	-0.327648	0.00528307
Olive oil freq	N teeth	-0.291395	0.0130117
Olive oil freq	Dental plaque (%)	0.148181	0.238792
Olive oil freq	Bleeding (%)	-0.1695	0.17707
Olive oil freq	Average pocket depth	0.0859909	0.495813
Olive oil freq	Average total CAL	0.0599362	0.635306
Olive oil freq	Average interdental CAL	0.059126	0.639892
Olive oil freq	OHRQoL	0.159627	0.180446
Nuts freq	N teeth	-0.401343	0.000475784
Nuts freq	Dental plaque (%)	0.252358	0.042555
Nuts freq	Bleeding (%)	0.164345	0.190807
Nuts freq	Average pocket depth	0.337198	0.00601855
Nuts freq	Average total CAL	0.222753	0.0745
Nuts freq	Average interdental CAL	0.247693	0.0466646
Nuts freq	OHRQoL	0.137566	0.249178
Dairy freq	N teeth	0.166253	0.165847
Dairy freq	Dental plaque (%)	-0.10121	0.426168
Dairy freq	Bleeding (%)	-0.166718	0.187942
Dairy freq	Average pocket depth	0.0449557	0.724287
Dairy freq	Average total CAL	-0.0293676	0.817812
Dairy freq	Average interdental CAL	-0.0333349	0.79371
Dairy freq	OHRQoL	-0.0409544	0.73453
Beans freq	N teeth	-0.100246	0.402118
Beans freq	Dental plaque (%)	0.0781417	0.5361
Beans freq	Bleeding (%)	-0.178824	0.154079
Beans freq	Average pocket depth	-0.100744	0.42458
Beans freq	Average total CAL	0.00385506	0.975686
Beans freq	Average interdental CAL	-0.0083807	0.947173
Beans freq	OHRQoL	-0.16384	0.169066
Eggs freq	N teeth	-0.0726361	0.547191
Eggs freq	Dental plaque (%)	-0.152991	0.227461
Eggs freq	Bleeding (%)	-0.122711	0.334045
Eggs freq	Average pocket depth	0.0811078	0.524044
Eggs freq	Average total CAL	-0.0232475	0.855317
Eggs freq	Average interdental CAL	-0.0141983	0.911336
Eggs freq	OHRQoL	-0.127142	0.290696
Fish freq	N teeth	-0.047226	0.693631
Fish freq	Dental plaque (%)	-0.0409499	0.74603
Fish freq	Bleeding (%)	-0.0603974	0.632702
Fish freq	Average pocket depth	0.0237363	0.851126
Fish freq	Average total CAL	0.0699075	0.580021
Fish freq	Average interdental CAL	0.081009	0.521199
Fish freq	OHRQoL	-0.0500589	0.676246
White meat freq	N teeth	-0.0183322	0.878521
White meat freq	Dental plaque (%)	0.0711183	0.57346
White meat freq	Bleeding (%)	-0.0496828	0.6943
White meat freq	Average pocket depth	-0.108823	0.38819
White meat freq	Average total CAL	0.06008	0.634494
White meat freq	Average interdental CAL	0.0434193	0.731277
White meat freq	OHRQoL	0.101152	0.397859
Red meat freq	N teeth	0.084521	0.483427
Red meat freq	Dental plaque (%)	-0.0827339	0.51573
Red meat freq	Bleeding (%)	0.0740109	0.561095
Red meat freq	Average pocket depth	0.0151005	0.905727
Red meat freq	Average total CAL	-0.0758671	0.551286
Red meat freq	Average interdental CAL	-0.0726861	0.568146
Red meat freq	OHRQoL	-0.183768	0.125013
Sweets freq	N teeth	0.0292608	0.807236
Sweets freq	Dental plaque (%)	0.0536143	0.671442
Sweets freq	Bleeding (%)	0.00533927	0.96633
Sweets freq	Average pocket depth	0.209149	0.0945152
Sweets freq	Average total CAL	-0.0841199	0.505271
Sweets freq	Average interdental CAL	-0.0607635	0.630637
Sweets freq	OHRQoL	-0.122857	0.303888
Alcohol freq	N teeth	-0.200132	0.0918819
Alcohol freq	Dental plaque (%)	0.130442	0.30035
Alcohol freq	Bleeding (%)	0.0620378	0.623474
Alcohol freq	Average pocket depth	-0.112475	0.372372
Alcohol freq	Average total CAL	0.120448	0.339212
Alcohol freq	Average interdental CAL	0.112118	0.373899
Alcohol freq	OHRQoL	0.183358	0.123143
Abbreviations: BMI – body mass index, MUAC – middle upper arm circumference, WHtR – waist-to-height ratio, ECW – extra cellular water, ICW – intra cellular water, MDSS – Mediterra-nean Diet Serving Score, CAL – clinical attachment loss; OHRQoL – Oral Health Related Quality of Life; Frequency of MeDi components consumption 1 to 7; 1 – two or more times a day, 7 – rarely or never.
